# Supplementary material for: Expression of Concern: The Antimetastatic Effects of Resveratrol on Hepatocellular Carcinoma through the Downregulation of a Metastasis-Associated Protease by SP-1 Modulation
Source: PLoS One. 2024 Jul 3;19(7):e0306742. doi: 10.1371/journal.pone.0306742 (PMC11221689; doi:10.1371/journal.pone.0306742)
Supplement: S1 File — (XLSX) [file pone.0306742.s001.xlsx]

## Sheet: 工作表1
Fig 1A	huh7 (OD.)
	0-24hr	RA-25	RA-50	RA-75	RA-100	RA-200		0-48hr	RA-25	RA-50	RA-75	RA-100	RA-200
rep-1	1.122	1.089	1.044	0.987	0.933	0.553		0.988	0.979	0.993	0.858	0.758	0.428
rep-2	1.152	1.127	1.109	1.001	0.919	0.587		1.047	1.008	0.924	0.965	0.809	0.408
rep-3	1.1	1.121	1.111	1.043	0.982	0.507		1.073	1.068	0.979	0.959	0.836	0.456
Fig 1B	Normal hepatocyte (OD.)
	0-24hr	RA-25	RA-50	RA-75	RA-100	RA-200
rep-1	2.619	2.688	2.63	2.681	2.674	2.352
rep-2	2.798	2.826	2.741	2.6045	2.571	2.408
rep-3	2.7346	2.741	2.704	2.7425	2.573	2.601
Fig 1C	huh7-woundhealing
	0-12hr	RA-25	RA-50	RA-75	RA-100			0-24hr	RA-25	RA-50	RA-75	RA-100
rep-1	65	64	63	57	52			170	152	135	102	47
rep-2	66	65	61	63	57			178	166	143	113	51
rep-3	68	67	66	60	55			173	164	141	110	51
Fig 1D	huh7-migration
	0	RA-25	RA-50	RA-75	RA-100
rep-1	535	479	470	401	231
rep-2	539	493	483	410	242
rep-3	628	585	502	449	248
Fig 1E	huh7-invasion
	0	RA-25	RA-50	RA-75	RA-100
rep-1	715	709	664	577	470
rep-2	728	720	661	594	466
rep-3	685	616	603	588	440
